# Supplementary material for: Acceptorless cross-dehydrogenative coupling for C(sp3)-H heteroarylation mediated by a heterogeneous GaN/ketone photocatalyst/photosensitizer system
Source: Commun Chem. 2023 Sep 1;6:181. doi: 10.1038/s42004-023-00947-w (PMC10474291; doi:10.1038/s42004-023-00947-w)
Supplement: Supplementary file 3 — Supplementary Data 1 [file 42004_2023_947_MOESM3_ESM.xlsx]

## Sheet: Sheet1
Field [G]	Dark	Simulation	Light
	Intensity []	Intensity []	Intensity []
3461	0	-0.00154529	-0.00317516
3461.08	0.00171381	-0.00148473	0.00136734
3461.16	-0.000928621	-0.00142259	-0.00984925
3461.24	-0.00210467	-0.00135882	-0.00295241
3461.32	0.00472987	-0.00129337	-0.000584379
3461.4	0.000894769	-0.00122616	0.00557903
3461.49	-0.00158484	-0.00115716	-0.00394932
3461.57	-0.000620931	-0.00108628	-0.0090099
3461.65	-0.0023431	-0.00101348	0.010098
3461.73	0.00211248	-0.000938682	0.00278626
3461.81	0.00234844	-0.000861815	-0.00873
3461.89	0.0017811	-0.000782809	-0.00146088
3461.97	-0.00438495	-0.000701586	0.00196038
3462.05	0.00508112	-0.000618069	0.0026665
3462.13	0.000676137	-0.000532174	0.00707066
3462.21	-0.00182968	-0.000443816	0.00106591
3462.29	-0.00232495	-0.000352904	-0.00985433
3462.37	0.00365534	-0.000259345	0.00226724
3462.46	-0.000639509	-0.000163042	0.0158584
3462.54	-0.00212127	-6.39e-05	-0.000453597
3462.62	-0.000439182	3.82e-05	-0.00171899
3462.7	0.00117826	0.000143386	0.00758052
3462.78	-0.000131836	0.000251739	-0.00515831
3462.86	0.00271043	0.000363398	-0.0116901
3462.94	-0.00148613	0.000478489	0.00669751
3463.02	0.0031842	0.000597146	0.0133849
3463.1	-0.00612244	0.000719508	0.00118925
3463.18	0.0045849	0.000845724	0.000320338
3463.26	0.00768227	0.000975945	-0.00578072
3463.34	-0.00905241	0.00111033	-0.00838064
3463.43	0.00178335	0.00124906	-0.0127783
3463.51	-0.00303939	0.00139229	-0.00912664
3463.59	0.000216323	0.00154022	-0.00668039
3463.67	0.00141988	0.00169304	0.00675411
3463.75	-0.00172047	0.00185096	0.00391633
3463.83	-0.000438501	0.00201419	0.00465417
3463.91	0.00445789	0.00218295	0.00213712
3463.99	-0.000206068	0.00235748	0.00871245
3464.07	0.00116807	0.00253803	0.000410258
3464.15	0.00180944	0.00272486	-0.00880892
3464.23	-0.00376877	0.00291824	-0.00255307
3464.31	0.00183919	0.00311847	0.00548508
3464.4	-0.00231587	0.00332585	-0.000470174
3464.48	0.000498001	0.00354069	0.00310015
3464.56	0.00177669	0.00376333	0.000908287
3464.64	0.000939012	0.00399413	-0.00778168
3464.72	-0.000606961	0.00423347	0.0053723
3464.8	0.00205163	0.00448173	0.00284624
3464.88	-0.000583544	0.00473934	-0.0100286
3464.96	-0.00400192	0.00500674	-0.00129152
3465.04	0.00175521	0.00528438	-0.00812064
3465.12	0.000728828	0.00557276	-0.00283715
3465.2	0.00288289	0.00587239	-0.00508727
3465.28	0.00172241	0.00618383	-0.0115703
3465.37	-0.00242982	0.00650765	-0.00222466
3465.45	-0.00387926	0.00684446	-0.0037473
3465.53	-0.00127833	0.00719492	0.00491014
3465.61	0.00792134	0.0075597	-0.00869772
3465.69	-0.000114169	0.00793953	-0.00658704
3465.77	-0.00608704	0.00833519	-0.00716426
3465.85	0.00243535	0.00874749	0.00895926
3465.93	4.65404e-05	0.00917729	0.00702807
3466.01	0.00144601	0.00962551	0.000107289
3466.09	0.00226539	0.0100931	-0.0100262
3466.17	-0.00126787	0.0105812	-0.00105782
3466.25	-0.00437786	0.0110908	0.0169822
3466.34	0.00761546	0.0116231	-8.05e-05
3466.42	-0.00234226	0.0121793	-0.00348551
3466.5	0.00468229	0.0127608	0.0201308
3466.58	-0.0022424	0.0133689	0.00593463
3466.66	0.00227221	0.0140053	0.00827351
3466.74	-0.00240616	0.0146714	0.0131488
3466.82	-0.00242939	0.0153689	0.00795558
3466.9	0.00369139	0.0160998	0.0145241
3466.98	0.00123597	0.0168659	0.0119156
3467.06	-0.00159381	0.0176693	0.0151386
3467.14	-0.0032634	0.0185122	0.014457
3467.22	0.00171533	0.0193971	0.0148366
3467.31	0.00081781	0.0203265	0.0287299
3467.39	-0.003543	0.0213031	0.00815614
3467.47	0.00406448	0.0223299	0.0181728
3467.55	0.000493	0.0234102	0.0189701
3467.63	-0.000320871	0.0245474	0.014306
3467.71	0.00116924	0.0257453	0.0139595
3467.79	0.000539264	0.0270081	0.0320283
3467.87	-0.00225316	0.0283401	0.03435
3467.95	0.00199958	0.0297465	0.0403411
3468.03	0.00304654	0.0312325	0.0234096
3468.11	0.00106244	0.0328043	0.0290586
3468.19	-0.00334488	0.0344685	0.0344569
3468.28	0.00104961	0.0362323	0.0368125
3468.36	0.00227872	0.0381042	0.0321321
3468.44	-0.00342595	0.0400932	0.0518444
3468.52	-0.000388646	0.0422096	0.0588329
3468.6	0.00568037	0.0444648	0.0514663
3468.68	-0.000601546	0.0468716	0.0480199
3468.76	0.00160625	0.0494441	0.046601
3468.84	-0.00423361	0.0521984	0.054729
3468.92	0.00290997	0.0551518	0.0510524
3469	0.00430769	0.0583239	0.0606336
3469.08	-0.000442318	0.0617358	0.0602596
3469.16	-0.00203852	0.0654109	0.0706095
3469.25	0.00134212	0.0693743	0.0690842
3469.33	-0.00318424	0.0736528	0.0760811
3469.41	0.00828621	0.0782751	0.0611049
3469.49	-0.00513457	0.083271	0.0868893
3469.57	0.00226979	0.0886711	0.0827609
3469.65	0.000333303	0.0945064	0.0843826
3469.73	0.000935148	0.100807	0.0985486
3469.81	-7.58407e-06	0.107603	0.0977528
3469.89	0.00133182	0.11492	0.116808
3469.97	0.00096656	0.122781	0.123026
3470.05	-0.00509346	0.131202	0.124411
3470.13	0.00827343	0.140195	0.137952
3470.22	-0.00720978	0.149758	0.150742
3470.3	0.00645261	0.159882	0.149597
3470.38	-0.00236589	0.170541	0.170694
3470.46	-0.00167231	0.181696	0.175672
3470.54	0.00164695	0.193287	0.189892
3470.62	0.00297872	0.205234	0.2099
3470.7	-0.00249837	0.217433	0.226354
3470.78	-0.00352169	0.229754	0.236125
3470.86	0.0043446	0.24204	0.244554
3470.94	0.00209776	0.254103	0.27018
3471.02	0.00235102	0.265724	0.282467
3471.11	-0.00392369	0.276654	0.302888
3471.19	0.00140187	0.286611	0.299313
3471.27	0.0011338	0.295284	0.32221
3471.35	0.00146242	0.302336	0.323164
3471.43	-0.00223487	0.307408	0.330742
3471.51	0.00320142	0.310127	0.341798
3471.59	-0.00460236	0.310115	0.343281
3471.67	0.00519881	0.307006	0.32554
3471.75	-0.00136289	0.300454	0.319624
3471.83	0.000704468	0.290162	0.301801
3471.91	0.00105252	0.275895	0.277958
3471.99	0.0047658	0.257506	0.257774
3472.08	-0.00535223	0.234957	0.250792
3472.16	0.00311076	0.20834	0.225644
3472.24	-0.000374674	0.177889	0.184962
3472.32	0.00206594	0.143988	0.160621
3472.4	0.000352014	0.107167	0.111987
3472.48	-0.00236812	0.0680897	0.0869083
3472.56	0.00116694	0.0275293	0.0472016
3472.64	0.00371938	-0.013669	0.0238685
3472.72	-0.000717651	-0.054627	-0.0290613
3472.8	-0.00065964	-0.0944788	-0.0768494
3472.88	0.00121923	-0.132414	-0.107384
3472.96	0.00260298	-0.167716	-0.153262
3473.05	-0.00112379	-0.19979	-0.187971
3473.13	0.00128144	-0.228185	-0.202682
3473.21	0.00149802	-0.252598	-0.239004
3473.29	-0.00464347	-0.272876	-0.271854
3473.37	0.000592764	-0.288998	-0.282948
3473.45	0.00109349	-0.301064	-0.298329
3473.53	0.00551943	-0.309272	-0.309416
3473.61	-0.0070345	-0.313893	-0.323759
3473.69	0.00573919	-0.315255	-0.323294
3473.77	-0.00439762	-0.313714	-0.328094
3473.85	0.0015587	-0.309647	-0.317776
3473.93	0.00307153	-0.30343	-0.320316
3474.02	-0.000676868	-0.295428	-0.31005
3474.1	0.00118344	-0.285991	-0.294541
3474.18	0.000651533	-0.27544	-0.281662
3474.26	0.00461663	-0.264072	-0.28089
3474.34	-0.00256949	-0.252151	-0.246948
3474.42	0.00120232	-0.239909	-0.244509
3474.5	0.00299208	-0.227549	-0.228136
3474.58	-0.00667843	-0.21524	-0.220492
3474.66	0.00485318	-0.203127	-0.209677
3474.74	0.00460476	-0.191323	-0.200505
3474.82	-0.00343359	-0.179919	-0.181728
3474.9	0.00287743	-0.168985	-0.153781
3474.99	-0.00212572	-0.158568	-0.154439
3475.07	0.0058465	-0.1487	-0.148856
3475.15	-0.00221696	-0.139398	-0.137162
3475.23	0.000384618	-0.130666	-0.126295
3475.31	-0.0019391	-0.122499	-0.103406
3475.39	0.00446517	-0.114881	-0.0988235
3475.47	0.00606907	-0.107794	-0.0989575
3475.55	-0.00870431	-0.101211	-0.0919644
3475.63	0.00088478	-0.0951053	-0.0865224
3475.71	0.00182341	-0.0894464	-0.0932318
3475.79	-0.00215038	-0.0842035	-0.087893
3475.87	0.00166533	-0.0793456	-0.076508
3475.96	0.00427936	-0.0748423	-0.080081
3476.04	-0.00115798	-0.0706643	-0.0644904
3476.12	0.00147943	-0.066784	-0.0540275
3476.2	0.000948829	-0.0631753	-0.0584683
3476.28	-0.00402177	-0.059814	-0.0665169
3476.36	0.00802615	-0.0566777	-0.0415519
3476.44	0.000256221	-0.0537463	-0.0388567
3476.52	-0.00207711	-0.0510011	-0.0376131
3476.6	0.00363132	-0.0484255	-0.0375196
3476.68	0.000472624	-0.0460044	-0.0311442
3476.76	-0.00415595	-0.0437244	-0.0401309
3476.84	0.00258554	-0.0415731	-0.0337945
3476.93	0.00381313	-0.0395399	-0.0231787
3477.01	-0.001064	-0.0376148	-0.0243863
3477.09	6.81428e-05	-0.0357891	-0.00899126
3477.17	-0.00425466	-0.034055	-0.00805948
3477.25	0.00630984	-0.0324053	-0.023949
3477.33	0.00104766	-0.0308336	-0.014661
3477.41	0.00193562	-0.029334	-0.0226307
3477.49	-0.000272346	-0.0279012	-0.00345486
3477.57	0.00101508	-0.0265304	-0.0254453
3477.65	-0.00161965	-0.0252169	-0.00427041
3477.73	0.00234588	-0.0239568	-0.00231414
3477.81	-0.000498303	-0.0227462	-0.0186025
3477.9	-0.00206808	-0.0215816	-0.00895313
3477.98	0.00207109	-0.0204596	-0.0191074
3478.06	0.0024257	-0.0193771	-0.00165223
3478.14	-0.0014544	-0.0183313	-0.00999371
3478.22	0.000564913	-0.0173195	0.00163828
3478.3	0.00352665	-0.016339	-0.00880392
3478.38	-0.00468686	-0.0153874	-0.0161019
3478.46	0.00680521	-0.0144624	-0.0135948
3478.54	-0.00123445	-0.0135618	0.00235748
3478.62	0.00137565	-0.0126836	-0.000812505
3478.7	0.00493014	-0.0118257	-0.00702579
3478.78	-0.00825913	-0.0109862	-0.00601219
3478.87	0.00426318	-0.0101633	-0.0012407
3478.95	0.000915342	-0.00935511	-0.00537533
3479.03	0.00403936	-0.00856002	-0.00913937
3479.11	-0.000720482	-0.00777633	-0.000125392
3479.19	-0.00117289	-0.00700242	-0.0077203
3479.27	0.00254213	-0.00623671	0.00164025
3479.35	0.00194733	-0.00547766	0.00341697
3479.43	0.000397421	-0.00472374	0.00733395
3479.51	0.000857956	-0.00397344	-0.00191336
3479.59	-0.000342278	-0.0032253	-0.00258634
3479.67	0.00210096	-0.00247783	-0.00471931
3479.76	6.29152e-05	-0.00172956	-0.0140246
3479.84	0.00189985	-0.000979023	-0.00104422
3479.92	-0.00220476	-0.000224742	0.00674404
3480	0.00250882	0.000534773	-0.000187374
3480.08	-0.000404164	0.00130103	-0.00939518
3480.16	-0.000123596	0.00207556	-0.00264802
3480.24	0.00319873	0.00285991	0.00300909
3480.32	-0.000881204	0.00365569	0.0138782
3480.4	-0.000974549	0.00446453	0.00699405
3480.48	0.0056311	0.00528811	0.00933002
3480.56	-0.00232229	0.00612817	0.0196857
3480.64	7.04914e-05	0.00698651	0.0185598
3480.73	0.0057538	0.007865	0.0117003
3480.81	-0.00498101	0.00876557	0.0125329
3480.89	0.00226064	0.00969027	0.0116208
3480.97	0.00122094	0.0106412	0.0226758
3481.05	0.00283794	0.0116206	0.022273
3481.13	-5.12383e-05	0.0126309	0.0229411
3481.21	0.00094789	0.0136744	0.0230715
3481.29	-0.000788316	0.0147539	0.0350185
3481.37	0.000663789	0.015872	0.0356282
3481.45	0.00512773	0.0170319	0.0287152
3481.53	-0.00325286	0.0182365	0.0373639
3481.61	0.00281747	0.0194892	0.0340236
3481.7	0.000284728	0.0207938	0.047481
3481.78	0.00134042	0.022154	0.0536719
3481.86	0.00122917	0.0235742	0.0523805
3481.94	-0.00188825	0.0250588	0.0549756
3482.02	0.00380271	0.0266128	0.0537099
3482.1	0.000593347	0.0282417	0.0515617
3482.18	0.00507804	0.0299515	0.0629266
3482.26	-0.0027834	0.0317487	0.0813514
3482.34	-0.00033536	0.0336406	0.0578849
3482.42	0.00178376	0.0356353	0.0673751
3482.5	-0.00375994	0.0377417	0.0768323
3482.58	0.00546157	0.0399699	0.0780449
3482.67	0.00176494	0.0423309	0.077947
3482.75	0.00161437	0.0448371	0.0749399
3482.83	-0.00188875	0.0475024	0.0726576
3482.91	0.00535727	0.0503421	0.079333
3482.99	-0.0032164	0.0533733	0.0706346
3483.07	-0.000590575	0.0566147	0.081407
3483.15	0.00154689	0.0600871	0.0742577
3483.23	-1.41508e-05	0.0638132	0.0747355
3483.31	0.00261189	0.0678174	0.0714384
3483.39	-0.00202782	0.0721261	0.0821512
3483.47	0.00383284	0.0767676	0.0874968
3483.55	0.00168493	0.0817712	0.0870142
3483.64	0.00114429	0.0871676	0.0970099
3483.72	0.00430172	0.0929879	0.089493
3483.8	0.00067782	0.099263	0.100462
3483.88	0.00097586	0.106023	0.0997399
3483.96	-0.00202689	0.113295	0.118025
3484.04	-0.00123984	0.121105	0.113471
3484.12	0.00543264	0.129471	0.12067
3484.2	-0.00303815	0.138407	0.134421
3484.28	0.00180494	0.147917	0.132807
3484.36	0.00432419	0.157995	0.147963
3484.44	-0.00494882	0.168624	0.153991
3484.52	0.000632931	0.179768	0.163998
3484.61	0.00337364	0.191378	0.177893
3484.69	0.0059239	0.203381	0.203514
3484.77	-0.00415831	0.215683	0.21818
3484.85	0.0056505	0.228166	0.229116
3484.93	0.00140195	0.240683	0.23472
3485.01	-0.000871317	0.253059	0.24712
3485.09	-0.000526756	0.265087	0.266545
3485.17	0.000590749	0.276532	0.274341
3485.25	0.00291364	0.287123	0.2917
3485.33	0.00170904	0.296562	0.301154
3485.41	-0.00140357	0.304522	0.310122
3485.49	0.00610366	0.310651	0.309101
3485.58	-0.00236342	0.314581	0.320622
3485.66	-0.00246507	0.315937	0.321477
3485.74	0.0031525	0.314344	0.321331
3485.82	0.00361239	0.309449	0.309694
3485.9	-0.00254635	0.300933	0.300642
3485.98	0.00186605	0.288532	0.282512
3486.06	-0.000510529	0.272065	0.270154
3486.14	0.00258662	0.251447	0.242691
3486.22	0.00052455	0.226718	0.211941
3486.3	0.00108643	0.198055	0.185608
3486.38	0.0011475	0.165782	0.14657
3486.46	0.00274877	0.130374	0.105451
3486.55	0.00147166	0.0924462	0.0708344
3486.63	-0.000710971	0.0527308	0.0358472
3486.71	0.00178163	0.0120503	-0.00998571
3486.79	0.0058924	-0.028724	-0.0349481
3486.87	-0.000413757	-0.0687153	-0.0748695
3486.95	0.00139806	-0.107085	-0.110266
3487.03	-0.00222125	-0.143076	-0.15048
3487.11	-0.00155345	-0.17604	-0.177943
3487.19	0.00497073	-0.205468	-0.214919
3487.27	-0.00105041	-0.230997	-0.228487
3487.35	-0.00211872	-0.252414	-0.26139
3487.43	0.00432967	-0.269646	-0.263223
3487.52	0.00525672	-0.282749	-0.288785
3487.6	-0.00025378	-0.291881	-0.286534
3487.68	0.000763476	-0.297287	-0.29364
3487.76	0.000563984	-0.299272	-0.3131
3487.84	0.00241468	-0.298184	-0.283862
3487.92	0.000359165	-0.29439	-0.308235
3488	0.00242325	-0.288266	-0.283616
3488.08	-0.00127164	-0.280183	-0.27702
3488.16	0.00361362	-0.270493	-0.264637
3488.24	-9.1934e-06	-0.259529	-0.256711
3488.32	-0.00324083	-0.247595	-0.240458
3488.4	0.00588632	-0.234965	-0.224276
3488.49	-0.000117562	-0.221882	-0.196727
3488.57	0.00357387	-0.208558	-0.200231
3488.65	-0.0012694	-0.19517	-0.196399
3488.73	-0.000262186	-0.181871	-0.174402
3488.81	0.00223849	-0.168783	-0.142805
3488.89	0.00500344	-0.156	-0.14622
3488.97	-0.00359512	-0.143597	-0.124334
3489.05	0.00196654	-0.131625	-0.127319
3489.13	0.00261796	-0.120116	-0.0952673
3489.21	-0.00217092	-0.109088	-0.0884069
3489.29	0.00434779	-0.098543	-0.0846556
3489.38	-0.00131166	-0.0884723	-0.0789061
3489.46	0.000890453	-0.0788573	-0.0583339
3489.54	0.00623785	-0.0696716	-0.05604
3489.62	-0.00322036	-0.0608825	-0.0552886
3489.7	-0.000284617	-0.0524526	-0.043257
3489.78	0.00466201	-0.0443407	-0.0332647
3489.86	0.00381319	-0.0365033	-0.0353119
3489.94	-0.000649178	-0.0288946	-0.026713
3490.02	0.00439813	-0.0214678	-0.0146196
3490.1	-0.00158719	-0.0141753	-0.0181494
3490.18	0.00140993	-0.00696894	-0.012723
3490.26	0.00389554	0.00019977	0.00931374
3490.35	-0.00129325	0.00737936	-0.00332554
3490.43	0.00152019	0.0146184	0.0140679
3490.51	0.000228221	0.0219651	0.0208393
3490.59	0.00028645	0.0294677	0.02993
3490.67	-0.000205707	0.0371736	0.0378255
3490.75	0.00687126	0.0451292	0.0360472
3490.83	-0.00322864	0.0533796	0.051432
3490.91	0.0023197	0.0619678	0.0615163
3490.99	-0.00180348	0.0709337	0.0686104
3491.07	0.00346442	0.0803133	0.0716005
3491.15	0.00208029	0.0901373	0.074001
3491.23	0.00264631	0.10043	0.0964368
3491.32	-0.00052483	0.111206	0.103167
3491.4	0.00139336	0.122471	0.112911
3491.48	-0.00370174	0.134218	0.120859
3491.56	0.00510939	0.146424	0.14091
3491.64	0.00558739	0.159052	0.159893
3491.72	-0.00361594	0.172041	0.164111
3491.8	0.00170263	0.185311	0.178366
3491.88	0.00562973	0.198758	0.206696
3491.96	-0.00192048	0.212249	0.204712
3492.04	0.00135685	0.225625	0.223623
3492.12	0.00381997	0.238695	0.24577
3492.2	0.00276039	0.251238	0.25937
3492.29	-0.00298687	0.262998	0.261112
3492.37	0.000440291	0.273692	0.29428
3492.45	0.00292284	0.283005	0.304545
3492.53	0.00131681	0.290598	0.314182
3492.61	0.0032149	0.296109	0.311918
3492.69	0.000670587	0.299168	0.313809
3492.77	0.00351351	0.299399	0.314736
3492.85	0.00168186	0.296439	0.30458
3492.93	-0.00127939	0.289955	0.298059
3493.01	-0.00284349	0.279661	0.290957
3493.09	0.00632473	0.26534	0.270717
3493.17	0.00301861	0.246866	0.24336
3493.26	0.00410313	0.22423	0.230149
3493.34	-0.00336233	0.197551	0.203215
3493.42	0.00397607	0.167096	0.17901
3493.5	0.000578	0.13328	0.133372
3493.58	0.00106016	0.0966632	0.117813
3493.66	0.000635051	0.0579363	0.0648706
3493.74	0.000259086	0.0178903	0.0361964
3493.82	0.00810834	-0.0226174	0.00530574
3493.9	-0.00344353	-0.0627061	-0.0296983
3493.98	-0.00282989	-0.101516	-0.0810722
3494.06	0.00612473	-0.138252	-0.104045
3494.14	0.0032231	-0.172218	-0.138137
3494.23	-0.00651773	-0.202847	-0.166095
3494.31	0.00470461	-0.229714	-0.209712
3494.39	0.00163808	-0.252548	-0.219259
3494.47	0.00237971	-0.271219	-0.23752
3494.55	0.000472488	-0.285733	-0.261173
3494.63	-0.000197453	-0.29621	-0.26753
3494.71	0.005198	-0.302861	-0.281972
3494.79	-0.00379239	-0.305971	-0.278224
3494.87	0.00507683	-0.30587	-0.286345
3494.95	-0.000711708	-0.302921	-0.286268
3495.03	0.000661334	-0.297498	-0.283015
3495.11	0.00600284	-0.289973	-0.27237
3495.2	-0.00393937	-0.280708	-0.259981
3495.28	0.0066426	-0.270043	-0.250336
3495.36	0.000358934	-0.258295	-0.222331
3495.44	0.000618753	-0.245748	-0.217548
3495.52	0.00163514	-0.232659	-0.197027
3495.6	0.00279457	-0.219251	-0.180203
3495.68	0.000768105	-0.205716	-0.149534
3495.76	0.00195616	-0.192215	-0.139654
3495.84	0.00288736	-0.178882	-0.120451
3495.92	-0.00188384	-0.165822	-0.108198
3496	0.000403241	-0.153118	-0.0754872
3496.08	0.00374348	-0.140828	-0.0660575
3496.17	0.000536298	-0.128992	-0.0612318
3496.25	0.00566857	-0.117634	-0.0401517
3496.33	-0.0054692	-0.10676	-0.035808
3496.41	0.00169426	-0.0963658	-0.0225742
3496.49	0.00100946	-0.0864362	-0.0151726
3496.57	0.00720865	-0.076947	-0.00506053
3496.65	0.000662242	-0.0678675	0.00762389
3496.73	0.0013473	-0.0591613	0.0299194
3496.81	-0.00179239	-0.0507881	0.0360441
3496.89	0.00630541	-0.0427044	0.0327467
3496.97	0.00108954	-0.0348647	0.0308503
3497.05	-0.00102691	-0.0272216	0.0428966
3497.14	0.00290281	-0.0197271	0.0445845
3497.22	0.00178688	-0.0123322	0.0606209
3497.3	0.000219719	-0.00498778	0.0545336
3497.38	0.000227715	0.00235557	0.0655858
3497.46	0.00491924	0.00974725	0.067613
3497.54	-0.00227344	0.0172365	0.0632519
3497.62	0.00316395	0.0248721	0.0620435
3497.7	-0.00310902	0.0327024	0.0784501
3497.78	0.00511371	0.0407746	0.0703331
3497.86	0.00397201	0.0491344	0.0724462
3497.94	-0.000464144	0.0578254	0.0859976
3498.03	0.00135772	0.066888	0.0914586
3498.11	0.00493319	0.0763588	0.0984366
3498.19	-0.00145466	0.0862689	0.109019
3498.27	0.00440185	0.0966425	0.110566
3498.35	-0.0015197	0.107495	0.137506
3498.43	-0.000654017	0.118833	0.138031
3498.51	0.00135787	0.130648	0.147051
3498.59	0.00180726	0.14292	0.15619
3498.67	0.00737526	0.155607	0.174915
3498.75	-0.00191239	0.168653	0.188331
3498.83	-0.000994287	0.181977	0.210876
3498.91	0.00602655	0.195472	0.217524
3499	0.00231463	0.209009	0.231742
3499.08	-0.00278396	0.222427	0.245228
3499.16	0.00507535	0.235534	0.246456
3499.24	-0.000910846	0.248109	0.267547
3499.32	0.0034843	0.259898	0.280454
3499.4	0.00181274	0.270616	0.288265
3499.48	-9.03281e-05	0.279948	0.298178
3499.56	0.00480562	0.287555	0.308456
3499.64	-0.00120634	0.293077	0.30349
3499.72	0.0079123	0.29614	0.309818
3499.8	-0.0028865	0.296371	0.311562
3499.88	0.00118955	0.293407	0.286104
3499.97	0.00194231	0.286915	0.304017
3500.05	0.00302727	0.276608	0.273002
3500.13	0.00166848	0.262271	0.259892
3500.21	-0.00363126	0.24378	0.240208
3500.29	0.000567969	0.221125	0.21102
3500.37	0.00482202	0.194426	0.180683
3500.45	0.00290454	0.163953	0.16167
3500.53	4.09138e-05	0.13012	0.115416
3500.61	0.00192175	0.0934899	0.093432
3500.69	0.00294774	0.0547534	0.0398933
3500.77	-0.00247911	0.0147024	0.00742392
3500.85	0.00594696	-0.0258054	-0.0356219
3500.94	-0.000356579	-0.0658893	-0.0799
3501.02	0.00652164	-0.10469	-0.118022
3501.1	-0.00350662	-0.141412	-0.161314
3501.18	0.00687703	-0.175362	-0.182943
3501.26	-0.000528808	-0.205972	-0.221894
3501.34	0.00200288	-0.23282	-0.255174
3501.42	-0.00317892	-0.255635	-0.288999
3501.5	0.00728861	-0.274288	-0.306924
3501.58	0.00738812	-0.288787	-0.317321
3501.66	-0.0023477	-0.299251	-0.325304
3501.74	-0.0053262	-0.305894	-0.340682
3501.82	0.00702858	-0.308998	-0.349595
3501.91	0.00526638	-0.308898	-0.368959
3501.99	-0.00265119	-0.305954	-0.359364
3502.07	0.0061014	-0.30054	-0.359341
3502.15	0.00322555	-0.29303	-0.336407
3502.23	-0.00145042	-0.283783	-0.337963
3502.31	0.00199268	-0.273143	-0.329207
3502.39	-0.00175287	-0.261422	-0.327883
3502.47	0.00538787	-0.248908	-0.306523
3502.55	0.00121664	-0.235856	-0.288414
3502.63	0.000596282	-0.222489	-0.274678
3502.71	0.00381705	-0.208999	-0.257621
3502.79	0.00128803	-0.195547	-0.250944
3502.88	0.00100576	-0.182267	-0.242992
3502.96	0.00395505	-0.169264	-0.225818
3503.04	-0.000877741	-0.15662	-0.21963
3503.12	0.00120141	-0.144394	-0.200261
3503.2	0.00207736	-0.132627	-0.203027
3503.28	0.00472874	-0.121341	-0.182179
3503.36	4.49066e-05	-0.110544	-0.173566
3503.44	0.00201114	-0.100231	-0.155029
3503.52	-0.00141051	-0.0903868	-0.15788
3503.6	0.00835636	-0.0809886	-0.14911
3503.68	0.00154306	-0.0720056	-0.138928
3503.76	-0.00138937	-0.0634019	-0.123915
3503.85	0.0021173	-0.0551378	-0.116972
3503.93	-0.00059235	-0.0471704	-0.107685
3504.01	0.0046085	-0.0394547	-0.099613
3504.09	0.00146357	-0.0319444	-0.0962939
3504.17	0.00178869	-0.0245918	-0.086411
3504.25	0.00102811	-0.0173492	-0.0934047
3504.33	0.00725766	-0.010168	-0.0792252
3504.41	0.000242981	-0.00299985	-0.0675958
3504.49	-0.00246841	0.0042039	-0.0643219
3504.57	0.00671444	0.0114917	-0.0654903
3504.65	-0.00152092	0.0189117	-0.047941
3504.73	0.00118266	0.0265115	-0.0459423
3504.82	0.000173318	0.0343382	-0.0398721
3504.9	0.00638103	0.0424373	-0.0218229
3504.98	0.000197827	0.0508526	-0.013575
3505.06	0.00144878	0.0596254	-0.0199254
3505.14	0.000680554	0.0687933	-0.00772556
3505.22	0.00159516	0.0783892	0.0103535
3505.3	-0.00219102	0.0884397	0.0172521
3505.38	0.00402455	0.098964	0.0378089
3505.46	0.00282475	0.109971	0.042625
3505.54	0.00372014	0.121459	0.0603677
3505.62	0.00152331	0.133412	0.0771118
3505.7	0.00487753	0.145798	0.0827153
3505.79	0.00389111	0.158565	0.110204
3505.87	-0.00363049	0.171643	0.108972
3505.95	0.00559059	0.184935	0.128587
3506.03	0.000841016	0.198321	0.143875
3506.11	-0.00188436	0.211652	0.158338
3506.19	0.00721594	0.22475	0.167565
3506.27	-0.00243863	0.237404	0.204483
3506.35	-0.000253766	0.249373	0.213352
3506.43	0.00457273	0.260385	0.218096
3506.51	0.00201684	0.270137	0.230121
3506.59	0.00774427	0.278297	0.241928
3506.67	-0.00302526	0.284512	0.2535
3506.76	-0.00107956	0.288414	0.25832
3506.84	-0.000711406	0.289627	0.24227
3506.92	0.00174799	0.287781	0.244038
3507	0.0104711	0.28253	0.233692
3507.08	-0.00129874	0.273564	0.231246
3507.16	0.00289066	0.260637	0.21887
3507.24	-0.00184755	0.243584	0.202017
3507.32	0.000191631	0.222348	0.184414
3507.4	0.00212707	0.196993	0.149079
3507.48	0.0016751	0.167726	0.11514
3507.56	0.00139655	0.134905	0.100934
3507.65	0.00340319	0.099033	0.0532845
3507.73	0.0024847	0.0607505	0.0116744
3507.81	0.00202028	0.0208122	-0.0147751
3507.89	0.00428835	-0.0199463	-0.0502313
3507.97	-0.00121188	-0.060649	-0.104122
3508.05	0.00602911	-0.100423	-0.129693
3508.13	1.69229e-05	-0.138445	-0.161748
3508.21	0.0031571	-0.173975	-0.190045
3508.29	0.00682473	-0.206393	-0.230022
3508.37	-0.00393694	-0.23522	-0.256955
3508.45	-0.000223449	-0.260123	-0.286608
3508.53	0.00187099	-0.28092	-0.289469
3508.62	0.00301034	-0.297566	-0.318537
3508.7	0.00100462	-0.310139	-0.328698
3508.78	0.0019249	-0.318818	-0.340247
3508.86	0.00459397	-0.323863	-0.352649
3508.94	-0.00447089	-0.325591	-0.361346
3509.02	0.00498955	-0.324355	-0.359286
3509.1	-0.00150859	-0.320527	-0.352919
3509.18	0.00895042	-0.314486	-0.347518
3509.26	-0.00117088	-0.306598	-0.319068
3509.34	0.0029388	-0.297216	-0.316999
3509.42	0.0033858	-0.286668	-0.288697
3509.5	0.00241598	-0.275254	-0.290759
3509.59	0.00137759	-0.263245	-0.272742
3509.67	4.37597e-06	-0.25088	-0.258945
3509.75	0.00539895	-0.238365	-0.233547
3509.83	0.00272381	-0.225878	-0.23594
3509.91	0.00137026	-0.213565	-0.220657
3509.99	0.00334305	-0.201547	-0.197287
3510.07	0.00014897	-0.189919	-0.191615
3510.15	0.000312035	-0.178753	-0.162872
3510.23	0.00803309	-0.168102	-0.151939
3510.31	0.000436793	-0.157999	-0.153502
3510.39	-0.00125093	-0.148464	-0.149164
3510.47	0.00433104	-0.139504	-0.125492
3510.56	0.00129706	-0.131113	-0.119572
3510.64	-0.00154014	-0.12328	-0.11334
3510.72	0.00579958	-0.115985	-0.108746
3510.8	-0.00143263	-0.109204	-0.110344
3510.88	0.00143584	-0.102908	-0.107942
3510.96	0.00454304	-0.0970688	-0.09898
3511.04	0.00171523	-0.0916548	-0.0855137
3511.12	0.00576202	-0.0866348	-0.0982765
3511.2	0.00225518	-0.0819784	-0.0876109
3511.28	0.00202337	-0.0776559	-0.0865123
3511.36	0.000134715	-0.0736391	-0.078135
3511.44	0.00498458	-0.0699016	-0.0788265
3511.53	-0.00355807	-0.0664187	-0.0776811
3511.61	0.00317294	-0.0631678	-0.0826741
3511.69	0.000805975	-0.0601279	-0.0791487
3511.77	0.00399835	-0.0572804	-0.0829601
3511.85	9.53245e-05	-0.0546079	-0.0674544
3511.93	0.000253584	-0.0520951	-0.0833444
3512.01	0.000824197	-0.0497281	-0.0613641
3512.09	0.00316937	-0.0474944	-0.073729
3512.17	0.00638577	-0.0453829	-0.0668361
3512.25	0.000392586	-0.0433836	-0.0871301
3512.33	0.00332571	-0.0414874	-0.0674791
3512.41	0.00149231	-0.0396863	-0.063964
3512.5	0.00174274	-0.0379729	-0.059581
3512.58	0.00459244	-0.0363406	-0.0648096
3512.66	0.00263258	-0.0347835	-0.068355
3512.74	-0.00011507	-0.033296	-0.0604087
3512.82	0.00502528	-0.0318732	-0.0549936
3512.9	0.00182858	-0.0305104	-0.055207
3512.98	0.00172061	-0.0292036	-0.058631
3513.06	0.00105372	-0.0279486	-0.0451983
3513.14	-0.00396165	-0.026742	-0.0496205
3513.22	0.00703748	-0.0255803	-0.0440964
3513.3	0.00194238	-0.0244604	-0.0436947
3513.38	0.00519504	-0.0233794	-0.0356748
3513.47	0.00222134	-0.0223343	-0.028383
3513.55	-0.00531773	-0.0213227	-0.0447562
3513.63	0.00771848	-0.020342	-0.0385396
3513.71	0.00261836	-0.0193899	-0.0172747
3513.79	0.000383533	-0.0184641	-0.0293769
3513.87	0.00520763	-0.0175625	-0.0233876
3513.95	-0.00105092	-0.0166831	-0.0295259
3514.03	0.00763003	-0.015824	-0.0225441
3514.11	-0.00296849	-0.0149831	-0.0243168
3514.19	0.00360767	-0.0141589	-0.0326894
3514.27	0.00274007	-0.0133494	-0.0117312
3514.35	0.00428828	-0.0125531	-0.0141446
3514.44	0.00137049	-0.0117683	-0.0127164
3514.52	0.00110242	-0.0109934	-0.0103555
3514.6	0.00452259	-0.0102268	-0.004169
3514.68	-0.00129281	-0.00946705	-0.0189496
3514.76	-0.00152419	-0.00871257	-0.0167938
3514.84	0.00724303	-0.0079619	-0.0112474
3514.92	-0.00105348	-0.00721357	-0.00493225
3515	0.00797322	-0.00646609	-0.0138195
3515.08	-0.0045925	-0.00571801	-0.016485
3515.16	0.00686113	-0.00496784	-0.00721325
3515.24	0.00049753	-0.0042141	-0.0165611
3515.32	0.00702586	-0.0034553	-0.00926717
3515.41	-0.00189377	-0.00268991	-0.00967973
3515.49	0.00100944	-0.00191639	-0.000513798
3515.57	0.00392618	-0.00113316	-0.00663978
3515.65	0.00179532	-0.000338594	-0.00682131
3515.73	0.00136016	0.000468964	-0.0110485
3515.81	0.00385385	0.00129123	0.00103831
3515.89	-0.000280248	0.00212998	0.00249426
3515.97	0.00307681	0.00298706	-0.0167921
3516.05	0.00661252	0.00386437	0.00174965
3516.13	-0.006995	0.00476392	-0.0118639
3516.21	0.01012	0.0056878	-0.00746416
3516.3	0.00221135	0.00663819	0.00557418
3516.38	6.17006e-05	0.0076174	0.00435256
3516.46	0.00258247	0.00862786	0.00503185
3516.54	0.00272086	0.00967213	0.00645391
3516.62	0.000727586	0.0107529	0.0112986
3516.7	0.000969496	0.0118732	0.00134999
3516.78	0.00703677	0.0130359	0.00591179
3516.86	-0.000895874	0.0142445	0.00651229
3516.94	-0.00179995	0.0155024	0.0032557
3517.02	0.00890127	0.0168134	0.01237
3517.1	0.000856588	0.0181817	0.022763
3517.18	0.00540964	0.0196117	0.0232368
3517.27	-0.00225065	0.0211083	0.0152107
3517.35	-0.00125523	0.0226768	0.0127138
3517.43	0.00506343	0.024323	0.0249461
3517.51	0.00334404	0.0260534	0.0183303
3517.59	0.00224973	0.0278749	0.0323552
3517.67	0.00391413	0.0297955	0.0235526
3517.75	0.000299401	0.0318239	0.0317904
3517.83	0.00548889	0.0339698	0.0341244
3517.91	0.000760507	0.0362441	0.0395458
3517.99	-0.00120743	0.0386588	0.0398039
3518.07	0.00408668	0.0412275	0.0358955
3518.15	0.00279144	0.043965	0.0376378
3518.24	0.00699417	0.0468881	0.0487496
3518.32	0.00038005	0.050015	0.0460154
3518.4	0.00242273	0.0533662	0.0516018
3518.48	0.00353718	0.0569638	0.0583684
3518.56	-0.00146313	0.0608319	0.0525712
3518.64	-0.00118955	0.0649964	0.0666127
3518.72	0.00685016	0.0694851	0.0698782
3518.8	0.00276105	0.0743271	0.0760339
3518.88	0.00388991	0.0795528	0.0752636
3518.96	-0.00225747	0.0851931	0.0832558
3519.04	0.00469654	0.0912789	0.0847245
3519.12	0.00291228	0.0978404	0.0938211
3519.21	-0.000546284	0.104906	0.104794
3519.29	0.00345704	0.1125	0.12387
3519.37	0.0044269	0.120643	0.120776
3519.45	0.000638101	0.129351	0.129451
3519.53	0.00443044	0.138628	0.134135
3519.61	-0.000753107	0.148472	0.141413
3519.69	0.00654336	0.158865	0.148913
3519.77	0.00157735	0.169778	0.163098
3519.85	0.000140141	0.181163	0.187528
3519.93	0.00361601	0.192951	0.190902
3520.01	0.00454131	0.205054	0.214571
3520.09	-0.00299863	0.217356	0.223398
3520.18	0.00787972	0.229718	0.243706
3520.26	-0.0034022	0.241969	0.25634
3520.34	0.00321437	0.253908	0.251413
3520.42	0.00283775	0.265305	0.27189
3520.5	0.00589689	0.275897	0.284886
3520.58	0.00337595	0.285389	0.292694
3520.66	0.000552075	0.29346	0.29674
3520.74	0.00376214	0.299762	0.306406
3520.82	0.00103065	0.303929	0.296585
3520.9	0.00602969	0.305586	0.310242
3520.98	-0.0010066	0.304358	0.296396
3521.06	0.00376922	0.299884	0.293461
3521.15	0.00260918	0.291837	0.284271
3521.23	-0.00148059	0.279942	0.267767
3521.31	0.00270292	0.263997	0.257185
3521.39	0.000579479	0.2439	0.231536
3521.47	0.00262631	0.219662	0.222543
3521.55	0.00142105	0.191434	0.17748
3521.63	0.0100529	0.15951	0.159806
3521.71	-0.00364836	0.124337	0.121167
3521.79	0.00390452	0.0865011	0.0934222
3521.87	0.00237493	0.0467158	0.0508779
3521.95	0.001202	0.00578783	0.0241683
3522.03	0.00347269	-0.0354183	-0.020704
3522.12	0.00315373	-0.0760241	-0.0616713
3522.2	0.0016617	-0.115181	-0.097211
3522.28	0.00279297	-0.152114	-0.137173
3522.36	0.00303772	-0.186154	-0.169485
3522.44	0.00357906	-0.216763	-0.187968
3522.52	0.000554692	-0.243551	-0.222786
3522.6	0.0022975	-0.266278	-0.242631
3522.68	0.00234066	-0.284847	-0.27033
3522.76	0.00184719	-0.299289	-0.288766
3522.84	0.00422425	-0.309749	-0.285528
3522.92	-0.00340983	-0.316456	-0.301281
3523	0.0079512	-0.319707	-0.308015
3523.09	0.00349779	-0.319844	-0.322465
3523.17	0.00190748	-0.317236	-0.328026
3523.25	-0.000915305	-0.312258	-0.308324
3523.33	0.00500105	-0.305284	-0.322248
3523.41	0.00442153	-0.296673	-0.29393
3523.49	0.000758968	-0.286765	-0.286101
3523.57	0.00381156	-0.275871	-0.278588
3523.65	0.00121942	-0.264274	-0.273408
3523.73	0.000916838	-0.252225	-0.259826
3523.81	0.00558324	-0.239945	-0.240341
3523.89	0.00285809	-0.227622	-0.231432
3523.97	0.00180244	-0.215415	-0.21643
3524.06	0.000838961	-0.203455	-0.199066
3524.14	0.00425608	-0.191847	-0.182508
3524.22	-0.002863	-0.180672	-0.181941
3524.3	0.00699648	-0.16999	-0.170762
3524.38	0.00416758	-0.159842	-0.155355
3524.46	0.00172461	-0.150255	-0.156495
3524.54	-0.00101867	-0.141238	-0.142843
3524.62	0.00519209	-0.132792	-0.131916
3524.7	0.00602698	-0.124907	-0.113037
3524.78	0.000169645	-0.117567	-0.120763
3524.86	0.00301759	-0.110749	-0.103154
3524.94	0.00222185	-0.104428	-0.0944203
3525.03	-0.00154882	-0.0985727	-0.0965957
3525.11	0.00882195	-0.0931545	-0.0785419
3525.19	0.000971864	-0.0881418	-0.0722964
3525.27	0.00207714	-0.0835041	-0.0841338
3525.35	0.00368803	-0.0792113	-0.0772296
3525.43	-0.000353252	-0.0752349	-0.0819885
3525.51	0.000119078	-0.0715479	-0.0753445
3525.59	0.00689443	-0.0681251	-0.0562805
3525.67	0.000996031	-0.0649431	-0.0667334
3525.75	0.00354345	-0.0619807	-0.067744
3525.83	-0.00105346	-0.0592182	-0.0523836
3525.92	0.004081	-0.0566381	-0.0455444
3526	0.00202766	-0.0542245	-0.0490085
3526.08	0.00572631	-0.0519631	-0.0432108
3526.16	0.00374308	-0.0498409	-0.0462529
3526.24	-0.000646992	-0.0478467	-0.0423097
3526.32	0.00428238	-0.0459699	-0.039284
3526.4	0.00244439	-0.0442016	-0.0423582
3526.48	0.00656238	-0.0425333	-0.0472582
3526.56	0.00100776	-0.0409577	-0.0368184
3526.64	0.00365957	-0.039468	-0.0382423
3526.72	0.00261048	-0.0380584	-0.0295234
3526.8	0.0026995	-0.0367232	-0.0208968
3526.89	0.00189677	-0.0354576	-0.0328928
3526.97	0.00141662	-0.034257	-0.0268034
3527.05	0.00367443	-0.0331172	-0.0308055
3527.13	-0.000882722	-0.0320346	-0.0425516
3527.21	0.00943541	-0.0310055	-0.0420151
3527.29	0.00367068	-0.0300268	-0.0374079
3527.37	0.00349281	-0.0290954	-0.0188299
3527.45	-0.00185585	-0.0282087	-0.0187086
3527.53	0.00302831	-0.027364	-0.021343
3527.61	-0.00531953	-0.0265589	-0.0260748
3527.69	0.00835335	-0.0257912	-0.0176005
3527.77	0.00368983	-0.0250589	-0.0208058
3527.86	-0.00145703	-0.0243599	-0.0093366
3527.94	0.00913193	-0.0236925	-0.0114374
3528.02	0.00132815	-0.0230549	-0.0135481
3528.1	0.00286085	-0.0224456	-0.0255867
3528.18	0.00202142	-0.021863	-0.0109368
3528.26	0.00462322	-0.0213057	-0.0140558
3528.34	-0.00284814	-0.0207724	-0.00625025
3528.42	0.00702903	-0.0202619	-0.0224702
3528.5	0.00430606	-0.0197729	-0.0243775
3528.58	-0.00306353	-0.0193044	-0.0154712
3528.66	0.00248721	-0.0188554	-0.00889514
3528.74	0.00358047	-0.0184248	0.00850475
3528.83	0.00179403	-0.0180118	-0.00400809
3528.91	0.00542933	-0.0176154	-0.0119217
3528.99	0.00238727	-0.0172349	-0.010146
3529.07	0.00330166	-0.0168695	-0.00432136
3529.15	0.0038275	-0.0165184	-0.00811931
3529.23	-0.000744948	-0.016181	-0.0190088
3529.31	0.00648228	-0.0158567	0.000835711
3529.39	0.00664688	-0.0155447	-0.0132963
3529.47	-0.0013633	-0.0152446	-0.00217176
3529.55	-0.00104385	-0.0149557	0.00271488
3529.63	0.00536479	-0.0146776	-0.00511716
3529.71	0.00233954	-0.0144098	0.00499959
3529.8	0.00300997	-0.0141518	-0.00604712
3529.88	0.00283035	-0.0139031	-0.00874384
3529.96	0.00411232	-0.0136634	-0.0171236
