# Supplementary material for: Acceptorless cross-dehydrogenative coupling for C(sp3)-H heteroarylation mediated by a heterogeneous GaN/ketone photocatalyst/photosensitizer system
Source: Commun Chem. 2023 Sep 1;6:181. doi: 10.1038/s42004-023-00947-w (PMC10474291; doi:10.1038/s42004-023-00947-w)
Supplement: Supplementary file 4 — Supplementary Data 2 [file 42004_2023_947_MOESM4_ESM.xlsx]

## Sheet: Sheet1
yield	# recycled
89	0
87	1
77	2
83	3
79	4
